# Supplementary material for: Phosphatase PPP1CC Regulates the First Lineage Segregation by GAS5 in Mouse Preimplantation Embryos
Source: Cell Prolif. 2025 Dec 16;59(6):e70155. doi: 10.1111/cpr.70155 (PMC13241819; doi:10.1111/cpr.70155)
Supplement: Supplementary file 2 — Table S1: cpr70155‐sup‐0002‐TableS1.xlsx. [file CPR-59-e70155-s002.xlsx]

## Sheet: Sheet1
Gene Name	Description	Mass	Score	Matches	Sequences	emPAI	Coverage
Padi6	Protein-arginine deiminase type-6 OS=Mus musculus OX=10090 GN=Padi6 PE=1 SV=2	77755	239	22(10)	14(7)	0.45	21%
Ooep	Oocyte-expressed protein homolog OS=Mus musculus OX=10090 GN=Ooep PE=1 SV=1	18506	49	2(1)	2(1)	0.18	12%
Tle6	Transducin-like enhancer protein 6 OS=Mus musculus OX=10090 GN=Tle6 PE=1 SV=1	65930	99	9(5)	7(5)	0.28	14%
Tuba1c	Tubulin alpha chain OS=Mus musculus OX=10090 GN=Tuba1c PE=2 SV=1	50592	675	27(20)	12(10)	1.58	33%
Rps27a	Ubiquitin-ribosomal protein eS31 fusion protein OS=Mus musculus OX=10090 GN=Rps27a PE=2 SV=1	18282	511	41(22)	12(10)	9.66	62%
Ppp1cc	Serine/threonine-protein phosphatase (Fragment) OS=Mus musculus OX=10090 GN=Ppp1cc PE=1 SV=1	33804	260	17(10)	9(8)	1.23	44%
Ddx50	RNA helicase OS=Mus musculus OX=10090 GN=Ddx50 PE=2 SV=1	82696	182	8(6)	5(4)	0.21	7%
Hnrnpa3	Heterogeneous nuclear ribonucleoprotein A3 OS=Mus musculus OX=10090 GN=Hnrnpa3 PE=1 SV=1	34683	131	10(2)	7(1)	0.32	29%
Fubp1	Far upstream element (FUSE) binding protein 1 (Fragment) OS=Mus musculus OX=10090 GN=Fubp1 PE=1 SV=1	32539	123	6(4)	5(3)	0.34	25%
Ncl	RRM domain-containing protein OS=Mus musculus OX=10090 GN=Ncl PE=2 SV=1	76764	118	9(2)	6(2)	0.18	9%
Srsf3	RRM domain-containing protein OS=Mus musculus OX=10090 GN=Srsf3 PE=2 SV=1	14422	101	15(6)	6(5)	2.57	58%
Krt77	Keratin, type II cytoskeletal 1b OS=Mus musculus OX=10090 GN=Krt77 PE=1 SV=1	61379	94	5(3)	4(2)	0.17	6%
Phb2	Prohibitin OS=Mus musculus OX=10090 GN=Phb2 PE=1 SV=1	33276	90	7(3)	6(3)	0.46	25%
Gm45927	Secretory carrier-associated membrane protein OS=Mus musculus OX=10090 GN=Gm45927 PE=2 SV=1	89736	73	6(2)	3(2)	0.07	5%
Eif4h	Eukaryotic translation initiation factor 4H OS=Mus musculus OX=10090 GN=Eif4h PE=2 SV=1	25228	71	5(3)	4(3)	0.45	21%
Apol10b	Apolipoprotein L 10B OS=Mus musculus OX=10090 GN=Apol10b PE=3 SV=1	37141	69	4(4)	2(2)	0.19	2%
Dtd1	D-aminoacyl-tRNA deacylase 1 OS=Mus musculus OX=10090 GN=Dtd1 PE=1 SV=2	23541	69	1(1)	1(1)	0.14	7%
Thrap3	Thrap3 protein (Fragment) OS=Mus musculus OX=10090 GN=Thrap3 PE=2 SV=1	44348	63	5(2)	4(2)	0.15	13%
Fmr1	Fragile X messenger ribonucleoprotein 1 OS=Mus musculus OX=10090 GN=Fmr1 PE=1 SV=1	66221	63	7(2)	5(2)	0.16	12%
Actn1	Actinin, alpha 1 OS=Mus musculus OX=10090 GN=Actn1 PE=1 SV=1	103283	60	2(1)	2(1)	0.03	2%
Fubp3	Far upstream element (FUSE) binding protein 3 OS=Mus musculus OX=10090 GN=Fubp3 PE=1 SV=1	61694	59	2(1)	2(1)	0.05	4%
Ywhae	14-3-3 domain-containing protein OS=Mus musculus OX=10090 GN=Ywhae PE=1 SV=1	29326	58	7(1)	6(1)	0.11	18%
Rpl37a	60S ribosomal protein L37a OS=Mus musculus OX=10090 GN=Rpl37a PE=2 SV=1	10968	53	3(2)	2(1)	0.31	26%
Larp4	La ribonucleoprotein 4 OS=Mus musculus OX=10090 GN=Larp4 PE=1 SV=1	80294	52	4(2)	4(2)	0.08	5%
Ctnna2	Catenin (cadherin associated protein), alpha 2 OS=Mus musculus OX=10090 GN=Ctnna2 PE=1 SV=1	107462	52	1(1)	1(1)	0.03	1%
Snx2	Sorting nexin-2 OS=Mus musculus OX=10090 GN=Snx2 PE=2 SV=1	58559	51	1(1)	1(1)	0.06	2%
Lyz1	Lysozyme f3 OS=Mus musculus OX=10090 GN=Lyz1 PE=3 SV=1	17240	50	4(1)	3(1)	0.20	16%
Sumo2	Small ubiquitin-like modifier 2 OS=Mus musculus OX=10090 GN=Sumo2 PE=1 SV=1	8163	48	1(1)	1(1)	0.43	16%
Stau2	Double-stranded RNA-binding protein Staufen homolog 2 OS=Mus musculus OX=10090 GN=Stau2 PE=1 SV=1	52078	48	2(1)	2(1)	0.06	5%
Pgrmc1	Cytochrome b5 heme-binding domain-containing protein OS=Mus musculus OX=10090 GN=Pgrmc1 PE=2 SV=1	19848	47	1(1)	1(1)	0.17	8%
Kpna2	Karyopherin (importin) alpha 2 (Fragment) OS=Mus musculus OX=10090 GN=Kpna2 PE=1 SV=2	18214	47	3(2)	2(1)	0.41	11%
Gtpbp4	GTP-binding protein 4 OS=Mus musculus OX=10090 GN=Gtpbp4 PE=1 SV=3	74465	47	5(1)	4(1)	0.04	7%
Cfl1	Cofilin 1, non-muscle OS=Mus musculus OX=10090 GN=Cfl1 PE=1 SV=1	19929	46	3(2)	3(2)	0.37	18%
Eif6	Eukaryotic translation initiation factor 6 OS=Mus musculus OX=10090 GN=Eif6 PE=2 SV=1	26922	46	2(1)	1(1)	0.12	7%
Csnk2a1	Casein kinase II subunit alpha OS=Mus musculus OX=10090 GN=Csnk2a1 PE=1 SV=2	45219	46	2(2)	2(2)	0.15	5%
Ssr4	Translocon-associated protein subunit delta OS=Mus musculus OX=10090 GN=Ssr4 PE=1 SV=1	19153	45	1(1)	1(1)	0.18	6%
Prpf4b	Pre-mRNA processing factor 4B (Fragment) OS=Mus musculus OX=10090 GN=Prpf4b PE=1 SV=1	45347	44	1(1)	1(1)	0.07	4%
Phf6	PHD finger protein 6 OS=Mus musculus OX=10090 GN=Phf6 PE=1 SV=1	42253	44	1(1)	1(1)	0.08	6%
Vcp	Valosin-containing protein OS=Mus musculus OX=10090 GN=Vcp PE=2 SV=1	80669	43	4(1)	3(1)	0.04	5%
Psmd2	26S proteasome non-ATPase regulatory subunit 2 OS=Mus musculus OX=10090 GN=Psmd2 PE=2 SV=1	100996	43	2(1)	2(1)	0.03	2%
Cse1l	Chromosome segregation 1-like (S. cerevisiae) (Fragment) OS=Mus musculus OX=10090 GN=Cse1l PE=1 SV=1	74930	42	5(3)	3(2)	0.09	4%
Atic	Bifunctional purine biosynthesis protein ATIC (Fragment) OS=Mus musculus OX=10090 GN=Atic PE=2 SV=1	9548	42	1(1)	1(1)	0.36	14%
Ebna1bp2	EBNA1 binding protein 2 (Fragment) OS=Mus musculus OX=10090 GN=Ebna1bp2 PE=1 SV=8	21654	42	6(1)	4(1)	0.33	15%
Mif	Macrophage migration inhibitory factor OS=Mus musculus OX=10090 GN=Mif PE=1 SV=1	12667	42	1(1)	1(1)	0.27	9%
Eif5b	Eukaryotic translation initiation factor 5B OS=Mus musculus OX=10090 GN=Eif5b PE=1 SV=2	137988	41	5(1)	4(1)	0.02	2%
Hdac2	Histone deacetylase 2 OS=Mus musculus OX=10090 GN=Hdac2 PE=1 SV=1	55865	39	2(1)	1(1)	0.06	1%
Parp12	Poly [ADP-ribose] polymerase 12 OS=Mus musculus OX=10090 GN=Parp12 PE=2 SV=1	81309	39	3(1)	2(1)	0.04	2%
Ckap5	Cytoskeleton associated protein 5 OS=Mus musculus OX=10090 GN=Ckap5 PE=1 SV=1	224974	39	2(1)	2(1)	0.01	1%
Cyp27a1	Sterol 26-hydroxylase, mitochondrial OS=Mus musculus OX=10090 GN=Cyp27a1 PE=1 SV=1	60910	38	1(1)	1(1)	0.05	1%
Ncoa5	Nuclear receptor coactivator 5 OS=Mus musculus OX=10090 GN=Ncoa5 PE=1 SV=1	48274	37	4(1)	3(1)	0.07	6%
Dut	Deoxyuridine 5'-triphosphate nucleotidohydrolase OS=Mus musculus OX=10090 GN=Dut PE=1 SV=1	17545	37	2(1)	2(1)	0.19	8%
Nudt21	Cleavage and polyadenylation specificity factor subunit 5 (Fragment) OS=Mus musculus OX=10090 GN=Nudt21 PE=1 SV=1	19848	36	1(1)	1(1)	0.17	5%
Rcc2	Protein RCC2 OS=Mus musculus OX=10090 GN=Rcc2 PE=1 SV=1	56689	36	3(1)	2(1)	0.06	5%
Nphp4	Nephronophthisis 4 OS=Mus musculus OX=10090 GN=Nphp4 PE=2 SV=1	151487	36	4(1)	3(1)	0.02	1%
Mdk	Embryonic-specific truncated midkine B OS=Mus musculus OX=10090 GN=Mdk PE=2 SV=1	8550	34	1(1)	1(1)	0.41	13%
Dnajc21	DnaJ homolog subfamily C member 21 OS=Mus musculus OX=10090 GN=Dnajc21 PE=1 SV=1	62266	33	2(1)	2(1)	0.05	3%
Fkbp1a	FK506 binding protein12 OS=Mus musculus OX=10090 GN=Fkbp1a PE=2 SV=1	7265	33	1(1)	1(1)	0.49	20%
Srpk1	Protein kinase domain-containing protein OS=Mus musculus OX=10090 GN=Srpk1 PE=1 SV=1	73670	33	8(2)	6(2)	0.09	10%
Tubg2	Tubulin gamma chain OS=Mus musculus OX=10090 GN=Tubg2 PE=2 SV=1	51432	32	2(1)	1(1)	0.06	1%
Smc2	Structural maintenance of chromosomes protein 2 OS=Mus musculus OX=10090 GN=Smc2 PE=1 SV=2	134669	32	9(1)	5(1)	0.02	4%
Ntpcr	Nucleoside-triphosphatase, cancer-related OS=Mus musculus OX=10090 GN=Ntpcr PE=1 SV=1	13185	32	1(1)	1(1)	0.26	9%
Ywhag	14-3-3 protein gamma subtype OS=Mus musculus OX=10090 GN=Ywhag PE=1 SV=1	28456	32	5(1)	4(1)	0.12	14%
Pcbp2	Poly(rC) binding protein 2 OS=Mus musculus OX=10090 GN=Pcbp2 PE=1 SV=1	35666	32	2(1)	2(1)	0.10	7%
Clip1	CAP-GLY domain containing linker protein 1 (Fragment) OS=Mus musculus OX=10090 GN=Clip1 PE=1 SV=1	136769	32	3(1)	3(1)	0.02	2%
Tma7	Translation machinery-associated protein 7 OS=Mus musculus OX=10090 GN=Tma7 PE=3 SV=1	7062	31	3(2)	1(1)	1.25	21%
Prss1	Protease, serine 1 (trypsin 1) OS=Mus musculus OX=10090 GN=Prss1 PE=1 SV=1	26802	31	2(1)	1(1)	0.12	8%
Ubtf	Upstream binding transcription factor, RNA polymerase I OS=Mus musculus OX=10090 GN=Ubtf PE=1 SV=1	89765	31	2(1)	2(1)	0.04	3%
Ago1	Argonaute RISC catalytic subunit 1 OS=Mus musculus OX=10090 GN=Ago1 PE=1 SV=1	102717	30	1(1)	1(1)	0.03	1%
Rps29	Small ribosomal subunit protein uS14 OS=Mus musculus OX=10090 GN=Rps29 PE=1 SV=2	6900	30	6(1)	4(1)	1.30	35%
Bub3	BUB3 mitotic checkpoint protein OS=Mus musculus OX=10090 GN=Bub3 PE=1 SV=1	37142	30	3(0)	3(0)	0.19	10%
Spats2l	Spermatogenesis associated, serine-rich 2-like OS=Mus musculus OX=10090 GN=Spats2l PE=1 SV=1	64293	29	2(1)	1(1)	0.05	2%
Acss2	propionate--CoA ligase OS=Mus musculus OX=10090 GN=Acss2 PE=1 SV=1	81590	29	1(0)	1(0)	0.04	0%
Ankib1	RBR-type E3 ubiquitin transferase (Fragment) OS=Mus musculus OX=10090 GN=Ankib1 PE=1 SV=1	94554	29	1(0)	1(0)	0.03	0%
Iars1	Isoleucine--tRNA ligase, cytoplasmic OS=Mus musculus OX=10090 GN=Iars1 PE=1 SV=2	145547	28	2(1)	2(1)	0.02	1%
Ddost	Dolichyl-diphosphooligosaccharide--protein glycosyltransferase 48 kDa subunit OS=Mus musculus OX=10090 GN=Ddost PE=2 SV=1	49239	28	1(1)	1(1)	0.07	2%
Wbp11	WW domain-binding protein 11 OS=Mus musculus OX=10090 GN=Wbp11 PE=2 SV=1	69774	28	3(1)	2(1)	0.05	3%
Myo5a	Myosin VA OS=Mus musculus OX=10090 GN=Myo5a PE=1 SV=1	213855	27	6(1)	5(1)	0.02	2%
Fgfr3	Fibroblast growth factor receptor OS=Mus musculus OX=10090 GN=Fgfr3 PE=1 SV=1	89135	27	6(0)	3(0)	0.04	3%
Atp5f1c	ATP synthase, H+ transporting, mitochondrial F1 complex, gamma polypeptide 1 (Fragment) OS=Mus musculus OX=10090 GN=Atp5f1c PE=1 SV=1	11005	26	1(1)	1(1)	0.31	8%
Smarcc1	SWI/SNF complex subunit SMARCC1 OS=Mus musculus OX=10090 GN=Smarcc1 PE=2 SV=1	123343	26	1(0)	1(0)	0.03	1%
Ppp2r3d	Protein phosphatase 2 (formerly 2A), regulatory subunit B'', delta (Fragment) OS=Mus musculus OX=10090 GN=Ppp2r3d PE=4 SV=1	15065	26	2(1)	2(1)	0.23	4%
Snrpb	Small nuclear ribonucleoprotein B OS=Mus musculus OX=10090 GN=Snrpb PE=4 SV=1	8608	26	1(0)	1(0)	0.40	11%
Znhit3	Znhit3 protein OS=Mus musculus OX=10090 GN=Znhit3 PE=2 SV=1	14652	25	1(1)	1(1)	0.23	7%
Mroh6	Maestro heat-like repeat family member 6 OS=Mus musculus OX=10090 GN=Mroh6 PE=1 SV=1	78839	25	3(0)	2(0)	0.04	2%
Afg3l2	AAA+ ATPase domain-containing protein OS=Mus musculus OX=10090 GN=Afg3l2 PE=2 SV=1	89206	25	3(0)	2(0)	0.04	3%
Hmgn2	High mobility group nucleosomal binding domain 2 OS=Mus musculus OX=10090 GN=Hmgn2 PE=1 SV=1	9720	23	4(1)	1(1)	0.36	15%
Etf1	Eukaryotic peptide chain release factor subunit 1 OS=Mus musculus OX=10090 GN=Etf1 PE=2 SV=1	49201	23	1(0)	1(0)	0.07	3%
Zcchc8	Zinc finger CCHC domain-containing protein 8 (Fragment) OS=Mus musculus OX=10090 GN=Zcchc8 PE=2 SV=1	77588	21	1(0)	1(0)	0.04	1%
Nap1l1	Nucleosome assembly protein 1-like 1 OS=Mus musculus OX=10090 GN=Nap1l1 PE=1 SV=1	42934	19	1(0)	1(0)	0.08	4%
Atad3a	ATPase family, AAA domain containing 3A (Fragment) OS=Mus musculus OX=10090 GN=Atad3a PE=1 SV=1	24960	16	2(0)	1(0)	0.13	4%
Pdia6	Protein disulfide-isomerase A6 OS=Mus musculus OX=10090 GN=Pdia6 PE=2 SV=1	49026	16	1(0)	1(0)	0.07	3%
Ftsj3	pre-rRNA 2'-O-ribose RNA methyltransferase FTSJ3 OS=Mus musculus OX=10090 GN=Ftsj3 PE=1 SV=1	95873	15	1(0)	1(0)	0.03	1%
